# Supplementary material for: Neutralization of SARS-CoV-2 by IgM-14 via engagement of two distinct spike epitopes
Source: PLoS Pathog. 2026 Mar 25;22(3):e1014071. doi: 10.1371/journal.ppat.1014071 (PMC13043055; doi:10.1371/journal.ppat.1014071)
Supplement: S1 Data — (XLSX) [file ppat.1014071.s020.xlsx]

## Sheet: Fig 1 C and S1 Fig
	IgG-14/WA1
	μg/ml (log10)	% control-repeat 1		% control-repeat 2		% control-repeat 3			μg/ml (log10)	% control-repeat 4		μg/ml (log10)	% control-repeat 5
	2.301	2	1.08	1.66	4.79	1.31	1.31	1.97	1	4.62	0	0.778151	7.37	4.88
	1.824	1	1.61	1.66	3.59	3.94	0.98	2.3	0.522879	9.23	9.43	0.30103	11.58	18.29
	1.347	4.5	2.69	6.08	3.59	2.63	2.63	3.94	0.0457575	18.46	20.75	-0.176091	47.37	45.12
	0.87	9	7.53	7.18	9.58	6.23	4.92	6.89	-0.431364	49.23	56.6	-0.65321	58.95	87.8
	0.393	18.5	11.83	12.15	11.98	11.48	11.48	11.16	-0.908485	80	111.32	-1.13033	78.95	82.93
	-0.085	24	25.27	26.52	20.96	26.58	30.19	27.56	-5	100	100	-5	100	100
	-0.562	52	52.69	52.49	45.51	51.85	48.89	54.14
	-1.039	71	73.12	71.27	77.84	65.3	71.21	66.94
	-1.516	85.5	80.65	89.5	73.65	82.69	81.38	94.18
	-1.993	89	84.95	114.92	88.62	87.61	91.22	91.22
	-2.47	100.5	94.09	99.45	89.82	90.24	84.33	96.8
	-5	100	100	100	100	98.77	99.1	91.88
	IgM-14/WA1
	μg/ml (log10)	% control-repeat 1		% control-repeat 2		% control-repeat 3			μg/ml (log10)	% control-repeat 4
	1.699	3.64	5.06	3.02	0.59	0	0	0.33	-1	0	0
	1.222	2.42	1.12	1.51	2.37	0	0	0	-1.47712	0	3.57
	0.745	1.21	2.81	1.51	7.1	0.33	0.66	0.98	-1.95424	3.7	8.93
	0.268	3.64	1.69	1.01	2.96	0	0	0.98	-2.43136	29.63	21.43
	-0.21	0.61	1.12	3.02	2.37	0	1.31	0	-2.90849	70.37	69.64
	-0.687	1.82	0.56	0.5	0.59	0.33	0.33	0.98	-5	100	100
	-1.164	0.61	1.69	1.51	2.37	0.66	1.64	0.33
	-1.641	1.82	1.69	1.01	1.18	6.23	6.89	5.58
	-2.118	20.61	12.36	21.11	16.57	34.78	33.47	36.1
	-2.595	58.18	64.61	57.29	52.66	63.99	68.58	64.97
	-3.072	91.52	83.71	72.86	79.88	82.36	89.91	84
	-5	100	100	100	100	105.33	103.04	105.99
	IgG-14/D614G			IgM-14/D614G				IgG-14/B.1.1.7 (Alpha)			IgM-14/B.1.1.7 (Alpha)
	μg/ml (log10)	% control		μg/ml (log10)	% control			μg/ml (log10)	% control		μg/ml (log10)	% control
	500	2.62	0	10	3.64	2.42		0.778151	7.08	10.91	-0.69897	0	0
	166.667	1.97	3.28	3.33333	4.85	12.12		0.30103	21.24	20.91	-1.17609	2.02	0
	55.5556	5.25	5.25	1.11111	3.64	2.42		-0.176091	28.32	26.36	-1.65321	20.2	14.88
	18.5185	7.87	9.18	0.37037	4.85	8.48		-0.65321	49.56	50.91	-2.13033	50.51	40.5
	6.17284	14.43	16.39	0.123457	2.42	4.85		-1.13033	72.57	88.18	-2.60746	72.73	73.55
	2.05761	31.48	23.61	0.041152	0	7.27		-5	100	100	-5	100	100
	0.685871	53.11	43.93	0.013717	29.09	25.45
	0.228624	76.72	80.66	0.004572	61.82	47.27
	0.076208	104.92	92.46	0.001524	71.52	69.09
	0.025403	84.59	91.15	0.000508	84.85	87.27
	0.008468	84.59	106.23	0.000169	93.33	77.58
	0.0001	105.57	94.43	1e-06	126.06	73.94
	IgG-14/B.1.351 (Beta)					IgM-14/B.1.351 (Beta)						IgG-14/B.1.525 (Eta)			IgM-14/B.1.525 (Eta)
	μg/ml (log10)	% control				μg/ml (log10)	% control					μg/ml (log10)	% control		μg/ml (log10)	% control
	2.301	52.08	38.81	42.86	48.72	1.699	2.44	2.42	0	1.68		1.69897	22.45	20.93	-0.77815	4	4.55
	1.824	59.72	58.96	57.94	63.25	1.222	0	4.03	3.73	1.68		1.22185	46.94	51.16	-1.25527	8	9.09
	1.347	54.17	73.88	74.6	69.23	0.745	3.25	4.84	2.24	6.72		0.744727	77.55	72.09	-1.73239	20	18.18
	0.87	77.08	82.84	86.51	89.74	0.268	6.5	4.84	6.72	7.56		0.267606	79.59	79.07	-2.20952	56	54.55
	0.393	84.72	75.37	98.41	81.2	-0.21	8.94	10.48	8.21	9.24		-0.20952	75.51	90.7	-2.68664	84	86.36
	-0.085	84.72	86.57	87.3	106.84	-0.687	22.76	20.16	15.67	16.81		-5	100	100	-5	100	100
	-0.562	79.17	88.81	98.41	96.58	-1.164	30.08	26.61	29.1	44.54
	-1.039	93.06	80.6	96.83	109.4	-1.641	60.98	58.87	50	60.5
	-1.516	91.67	89.55	99.21	104.27	-2.118	78.05	69.35	81.34	70.59
	-1.993	93.75	89.55	101.59	106.84	-2.595	76.42	100	87.31	87.39
	-2.47	97.22	97.76	87.3	94.02	-3.072	107.32	103.23	97.01	105.88
	-5	100	100	100	100	-5	100	100	100	100
	IgG-14/B.1.526 (Iota)					IgM-14/B.1.526 (Iota)						IgG-14/P.1 (Gamma)			IgM-14/P.1 (Gamma)
	μg/ml (log10)	% control				μg/ml (log10)	% control					μg/ml (log10)	% control		μg/ml (log10)	% control
	2.301	52.08	38.81	42.86	48.72	1.699	2.44	2.42	0	1.68		1.77815	37.5	10.71	-0.69897	11.11	5.56
	1.824	59.72	58.96	57.94	63.25	1.222	0	4.03	3.73	1.68		1.30103	31.25	14.29	-1.17609	33.33	16.67
	1.347	54.17	73.88	74.6	69.23	0.745	3.25	4.84	2.24	6.72		0.823909	93.75	64.29	-1.65321	50	33.33
	0.87	77.08	82.84	86.51	89.74	0.268	6.5	4.84	6.72	7.56		0.346787	100	82.14	-2.13033	94.44	88.89
	0.393	84.72	75.37	98.41	81.2	-0.21	8.94	10.48	8.21	9.24		-0.130334	75	75	-2.60746	116.67	94.44
	-0.085	84.72	86.57	87.3	106.84	-0.687	22.76	20.16	15.67	16.81		-5	100	100	-5	100	100
	-0.562	79.17	88.81	98.41	96.58	-1.164	30.08	26.61	29.1	44.54
	-1.039	93.06	80.6	96.83	109.4	-1.641	60.98	58.87	50	60.5
	-1.516	91.67	89.55	99.21	104.27	-2.118	78.05	69.35	81.34	70.59
	-1.993	93.75	89.55	101.59	106.84	-2.595	76.42	100	87.31	87.39
	-2.47	97.22	97.76	87.3	94.02	-3.072	107.32	103.23	97.01	105.88
	-5	100	100	100	100	-5	100	100	100	100
	IgG-14/B.1.617.1 (Kappa)			IgM-14/B.1.617.1 (Kappa)				IgG-14/B.1.617.2 (Delta)			IgM-14/B.1.617.2 (Delta)
	μg/ml (log10)	% control		μg/ml (log10)	% control			μg/ml (log10)	% control		μg/ml (log10)	% control
	1.69897	11.76	13.33	-0.77815	0	0		1.69897	0	0	-0.77815	0	0
	1.22185	35.29	26.67	-1.25527	0	0		1.22185	0	0	-1.25527	0	0
	0.744727	58.82	80	-1.73239	15	15		0.744727	3.57	8	-1.73239	3.03	0
	0.267606	94.12	100	-2.20952	40	30		0.267606	21.43	20	-2.20952	15.15	10
	-0.20952	141.18	120	-2.68664	78	86		-0.20952	46.43	48	-2.68664	45	52
	-5	100	100	-5	100	100		-5	100	100	-5	100	100
	IgG-14/Lambda			IgM-14/Lambda				IgG-14/B.1.618			IgM-14/B.1.618
	μg/ml (log10)	% control		μg/ml (log10)	% control			μg/ml (log10)	% control		μg/ml (log10)	% control
	0.69897	4.28	0.52	-0.30103	0.33	0		1.69897	30	40	-0.77815	0	0
	0.39794	1.86	1.32	-0.60206	0.07	0.77		1.22185	70	56	-1.25527	6.25	3.7
	0.09691	17.6	11.73	-0.90309	0.4	0		0.744727	56.67	72	-1.73239	18.75	3.7
	-0.20412	24.1	23.75	-1.20412	0	0.3		0.267606	86.67	88	-2.20952	31.25	33.33
	-0.50515	49.32	46.98	-1.50515	3.93	0.18		-0.20952	120	104	-2.68664	76	85
	-0.80618	62.52	56.18	-1.80618	5.73	4.2		-5	100	100	-5	100	100
	-1.10721	78.62	79.41	-2.10721	24.43	22.18
	-1.40824	92.87	104.77	-2.40824	49.47	49.85
	-1.70927	106.38	96.78	-2.70927	73.3	61.21
	-5	100	100	-5	100	100
	IgG-14/B.1.621 (Mu)			IgM-14/B.1.621 (Mu)				IgG-14/Omicron BA.1				IgM-14/Omicron BA.1			`
	μg/ml (log10)	% control		μg/ml (log10)	% control			μg/ml (log10)	% control			μg/ml (log10)	% control
	2.30103	0	19.05	-1	2.5	5.88		2.30103	54.88	51.68	55.94	10.66	17.85	17.05
	1.82391	6.9	19.05	-1.47712	7.5	1.96		1.82391	70.33	72.46	71.13	21.84	18.91	25.57
	1.34679	65.52	57.14	-1.95424	17.5	15.69		1.34679	88.71	86.58	85.51	25.31	25.84	25.84
	0.869666	72.41	66.67	-2.43136	50	31.37		0.869666	95.1	87.38	81.52	31.44	35.16	30.9
	0.392545	151.72	133.33	-2.90849	77.5	70.59		0.392545	100.43	89.24	94.84	38.63	41.29	43.16
	-0.0846	75.86	95.24	-5	100	100		-0.08458	105.23	90.84	96.17	51.15	60.21	58.61
	-0.56225	82.76	119.05					-0.5617	103.9	95.9	95.9	58.87	70.33	64.47
	-1.04096	93.1	114.29					-1.03882	94.04	96.17	99.9	65	80.19	75.66
	-1.52288	89.66	104.76					-1.51594	108.69	95.1	99.63	87.11	85.78	87.65
	-2	96.55	100					-1.99306	95.1	97.24	98.83	87.91	94.04	90.04
	-5	100	100					-2.47018	92.71	97.24	99.1	95.37	103.63	98.04
								-5	110.82	92.44	103.63	107.63	96.97	105.49
	IgG-14/Omicron BA.2			IgM-14/Omicron BA.2				IgG-14/Omicron BA.3			IgM-14/Omicron BA.3
	μg/ml (log10)	% control		μg/ml (log10)	% control			μg/ml (log10)	% control		μg/ml (log10)	% control
	2	76.71	68.88	1.92942	48.53	28.96		2	78.68	80.4	1.92942	40.78	47.09
	1.52288	93.93	93.93	1.4523	41.49	46.18		1.52288	103.37	101.08	1.4523	49.96	39.05
	1.04576	90.8	89.24	0.975176	60.27	62.62		1.04576	98.78	86.72	0.975176	59.73	45.94
	0.568636	95.5	99.41	0.498055	86.89	61.84		0.568636	106.82	113.71	0.498055	63.75	79.83
	0.091515	105.68	99.41	0.020934	87.67	73.58		0.091515	100.5	101.08	0.020934	72.36	90.17
	-0.38561	86.89	107.24	-0.45619	91.59	97.85		-0.38561	87.87	94.19	-0.45619	84.42	79.83
	-0.86273	95.5	106.46	-0.93331	99.41	104.11		-0.86273	90.17	105.1	-0.93331	94.76	95.33
	-1.33985	101.76	100.98	-1.41043	97.06	104.11		-1.33985	102.23	87.29	-1.41043	108.54	99.93
	-1.81697	102.54	90.02	-1.88755	108.02	103.33		-1.81697	104.52	103.95	-1.88755	95.91	103.95
	-2.29409	101.76	110.37	-2.36467	86.11	99.41		-2.29409	108.54	104.52	-2.36467	114.86	94.76
	-2.77121	111.94	112.72	-2.84179	112.72	87.67		-2.77121	110.84	107.39	-2.84179	106.82	95.33
	-5	100.98	96.28	-5	113.5	90.8		-5	111.41	100.5	-5	99.93	113.14
	IgG-14/JN.1			IgM-14/JN.1
	μg/ml	% control		μg/ml	% control
	500	90.43	82.62	100	119.25	116.04
	166.667	90.07	82.98	33.3333	143.85	119.25
	55.5556	97.87	82.27	11.1111	125.13	129.41
	18.5185	104.96	87.59	3.7037	135.29	130.48
	6.17284	104.61	112.41	1.23457	120.32	125.67
	2.05761	92.91	110.28	0.411523	117.11	115.51
	0.685871	102.84	106.38	0.137174	131.02	114.97
	0.228624	100	107.8	0.045725	137.97	120.86
	0.076208	110.28	107.45	0.015242	124.6	120.86
	0.025403	104.26	103.9	0.005081	114.97	111.23
	0.008468	104.26	93.62	0.001694	119.79	87.7
	0.002823	106.38	93.62	0.000564503	115.51	84.49

## Sheet: Fig 1 G,H,J,K
	Fig 1 G
	ng/ml	0	10	100	1000
	RNA copy/well (log10)	125000000000	156000000000	190000000000	703000000
		167000000000	179000000000	166000000000	796000000
		238000000000	125000000000	213000000000	3830000000
		166000000000	129000000000	27400000000	150000000000
		140000000000	106000000000	199000000000	5840000000
		161000000000	113000000000	203000000000	42600000000
	Fig 1 H
	ng/ml	0	10	100	1000
	RNA copy/well (log10)	12900000000	20800000000	24600000000	120000000
		6940000000	36900000000	16400000000	104000000
		23500000000	6510000000	15900000000	665000000
		19900000000	15100000000	2730000000	5150000000
		6970000000	24100000000	20500000000	1680000000
		10500000000	22600000000	22700000000	2080000000
	Fig 1 J
	ng/ml	0	1	10	100
	RNA copy/well (log10)	27400000000	3620000000	107000000	678000
		667000000	8410000000	2000000000	1110000
		24800000000	5380000000	315000000	657000
		19200000000	40700000000	343000000	828000
		22100000000	14100000000	701000	840000
		37700000000	2050000000	559000	1300000
	Fig 1 K
	ng/ml	0	1	10	100
	RNA copy/well (log10)	1100000000	210000000	5790000	173000
		423000000	333000000	91600000	1790000
		1200000000	500000000	12900000	1110000
		987000000	1380000000	8230000	247000
		1690000000	991000000	190000	147000
		599000000	286000000	427000	424000

## Sheet: Fig 2 D,E
	IgG-14/WA1			IgM-14/WA1
	μg/ml (log10)	% control		μg/ml (log10)	% control
	2.301	2	1.08	1.699	3.64	5.06
	1.824	1	1.61	1.222	2.42	1.12
	1.347	4.5	2.69	0.745	1.21	2.81
	0.87	9	7.53	0.268	3.64	1.69
	0.393	18.5	11.83	-0.21	0.61	1.12
	-0.085	24	25.27	-0.687	1.82	0.56
	-0.562	52	52.69	-1.164	0.61	1.69
	-1.039	71	73.12	-1.641	1.82	1.69
	-1.516	85.5	80.65	-2.118	20.61	12.36
	-1.993	89	84.95	-2.595	58.18	64.61
	-2.47	100.5	94.09	-3.072	91.52	83.71
	-5.072	100	100	-5.072	100	100
	IgG-14/G476D			IgM-14/G476D
	μg/ml (log10)	% control		μg/ml (log10)	% control
	2	109.82	104.27	1.69897	100.12	89.36
	1.52288	159.65	121.52	1.22185	145.5	147.89
	1.04576	146.5	119.36	0.744727	176.55	170.04
	0.568636	151.79	138.42	0.267606	147.31	165.95
	0.091515	169.2	132.29	-0.20952	145.78	135.84
	-0.38561	161.07	125.09	-0.68664	159.38	153.95
	-0.86273	162.33	131.8	-1.16376	132.95	134.1
	-1.33985	179.06	158.77	-1.64088	157.33	120.36
	-1.81697	171.62	130.12	-2.118	125.15	138.28
	-2.29409	149.68	131.04	-2.59512	151.02	141.93
	-2.77121	130.76	109.38	-3.07224	134.04	152.42
	-5	100	100	-5	117.47	99.72
	IgG-14/F486S			IgM-14/F486S
	μg/ml (log10)	% control		μg/ml (log10)	% control
	2	90.74	111.59	1.69897	120	87.34
	1.52288	120.37	117.39	1.22185	109.33	79.75
	1.04576	114.81	124.64	0.744727	104	77.22
	0.568636	118.52	89.86	0.267606	82.67	102.53
	0.091515	111.11	105.8	-0.20952	92	91.14
	-0.38561	94.44	113.04	-0.68664	82.67	100
	-0.86273	144.44	98.55	-1.16376	92	93.67
	-1.33985	129.63	98.55	-1.64088	100	100
	-1.81697	118.52	95.65	-2.118	73.33	101.27
	-2.29409	116.67	79.71	-2.59512	104	102.53
	-2.77121	77.78	110.14	-3.07224	96	105.06
	-5	100	100	-5	100	100

## Sheet: Fig 2 G,H
	Fig 2 G
	Vero E6
	Day p.i.	WT			G476D
	1	68400000	94400000	146000000	30500000	46200000	36000000
	2	18500000000	14300000000	13800000000	4850000000	2700000000	2870000000
	A549-hACE2
	Day p.i.	WT			G476D
	1	43400000	10600000	25100000	60400000	34700000	57400000
	2	164000000	262000000	795000000	590000000	179000000	577000000
	3	737000000	1580000000	1000000000	74900000	57000000	68200000
	HAE
	Day p.i.	WT			G476D
	1	32300000	70600000	30700000	17500000	12600000	10300000
	2	466000000	167000000	249000000	73000000	12500000	18600000
	3	3180000000	1940000000	7740000000	567000000	277000000	190000000
	4	1290000000	1390000000	4390000000	1650000000	418000000	240000000
	Fig 2 H
	Vero E6
	Day p.i.	WT						G476D
	1	178000000	143000000	183000000	140000000	148000000	112000000	26700000	36600000	35400000	14000000	43800000	18200000
	2	14200000000	11600000000	10300000000	9560000000	10600000000	10900000000	353000000	480000000	409000000	204000000	217000000	426000000
	A549-hACE2
	Day p.i.	WT						G476D
	1	23800000	24700000	30100000	35000000	23800000	32300000	14900000	14700000	12000000	12200000	14200000	14100000
	2	47900000	49700000	53800000	82900000	77500000	91100000	43600000	32300000	33600000	35500000	28300000	28900000
	3	74800000	90900000	83900000	124000000	97000000	158000000	25400000	28300000	35700000	22600000	24000000	23200000
	HAE
	Day p.i.	WT				G476D
	1	77000000	165000000	5110000	58000000	41700000	17100000	16700000	117000000
	2	308000000	879000000	227000000	54600000	27300000	163000000	87200000	230000000
	3	1080000000	491000000	696000000	352000000	9010000	5840000	34700000	77000000
	4	850000000	456000000	685000000	2470000000	8770000	19800000	67800000	111000000

## Sheet: Fig 2 I
	WT	G476D	F486S
	1.08983	0.014213	0.952686
	0.940526	0.014213	0.689072
	0.969649	0.014213	1.03928

## Sheet: Fig 2 K
	nM	WT		G476D		F486S
	100	2.3971	2.7467	0.1128	0.3567	0.1631	0.3208
	33.3333	2.5624	2.6795	0.0689	0.2343	0.0549	0.1594
	11.1111	2.288	2.5465	0.0656	0.1925	0.0513	0.0572
	3.7037	2.0062	2.2088	0.055	0.1893	0.0479	0.0593
	1.23457	1.3969	1.661	0.0558	0.1682	0.048	0.0532
	0.411523	1.3178	1.4257	0.0471	0.1634	0.0464	0.0484
	0.137174	0.6169	0.6092	0.0455	0.1609	0.0477	0.0521
	0.0457247	0.1456	0.1813	0.0467	0.1581	0.0464	0.047
	0.0152416	0.1015	0.1365	0.0492	0.1733	0.046	0.0501
	0.00508053	0.0722	0.11	0.0465	0.1474	0.0462	0.0478
	0.00169351	0.0626	0.1511	0.0524	0.1708	0.0462	0.0797
	0	0.1451	0.2104	0.1624	0.1901	0.0678	0.0969

## Sheet: Fig 5 C,D,E,F,G
	Fig 5 C
	IgG-14/Reference			IgM-14/Reference
	μg/ml	% control		μg/ml	% control
	500	2.62	0	10	3.64	2.42
	166.667	1.97	3.28	3.33333	4.85	12.12
	55.5556	5.25	5.25	1.11111	3.64	2.42
	18.5185	7.87	9.18	0.37037	4.85	8.48
	6.17284	14.43	16.39	0.123457	2.42	4.85
	2.05761	31.48	23.61	0.041152	0	7.27
	0.685871	53.11	43.93	0.013717	29.09	25.45
	0.228624	76.72	80.66	0.004572	61.82	47.27
	0.076208	104.92	92.46	0.001524	71.52	69.09
	0.025403	84.59	91.15	0.000508	84.85	87.27
	0.008468	84.59	106.23	0.000169	93.33	77.58
	0.0001	105.57	94.43	1e-06	126.06	73.94
	Fig 5 D
	IgG-14/N331Q+L335A			IgM-14/N331Q+L335A
	μg/ml	% control		μg/ml	% control
	500	13.11	11.8	10	3.48	1.39
	166.667	15.08	14.43	3.33333	1.39	0.7
	55.5556	15.74	17.05	1.11111	1.39	1.39
	18.5185	17.7	20.33	0.37037	4.88	2.09
	6.17284	29.51	29.51	0.123457	2.79	1.39
	2.05761	44.59	40	0.041152	13.24	11.15
	0.685871	67.54	61.64	0.013717	55.75	41.11
	0.228624	66.89	75.41	0.004572	85.71	82.23
	0.076208	96.39	87.87	0.001524	101.05	88.5
	0.025403	106.23	86.56	0.000508	108.71	93.38
	0.008468	104.92	86.56	0.000169	104.53	104.53
	0.0001	106.89	93.11	1e-06	115.68	84.32
	Fig 5 E
	IgG-14/E484K			IgM-14/E484K
	μg/ml	% control		μg/ml	% control
	500	17.2	10.04	10	9.02	10.53
	166.667	20.07	28.67	3.33333	7.52	9.77
	55.5556	55.91	50.18	1.11111	15.79	12.03
	18.5185	68.82	65.23	0.37037	20.3	16.54
	6.17284	81	84.59	0.123457	14.29	19.55
	2.05761	93.91	94.62	0.041152	38.35	35.34
	0.685871	93.19	86.02	0.013717	74.44	66.17
	0.228624	125.45	115.41	0.004572	92.48	79.7
	0.076208	95.34	104.66	0.001524	85.71	86.47
	0.025403	95.34	96.77	0.000508	100.75	72.18
	0.008468	95.34	109.68	0.000169	112.78	78.95
	0.0001	99.64	100.36	1e-06	110.53	89.47
	Fig 5 F
	IgG-14/E484K+N331Q+L335A			IgM-14/E484K+N331Q+L335A
	μg/ml	% control		μg/ml	% control
	500	34.34	36.77	10	41.55	39.13
	166.667	39.19	48.89	3.33333	41.55	44.93
	55.5556	62.22	70.71	1.11111	49.76	56.52
	18.5185	75.96	89.7	0.37037	63.29	61.84
	6.17284	89.7	92.12	0.123457	74.4	68.12
	2.05761	94.95	98.99	0.041152	88.89	72.46
	0.685871	105.86	101.01	0.013717	114.98	100.48
	0.228624	104.65	92.53	0.004572	107.73	92.75
	0.076208	105.86	102.63	0.001524	104.83	105.31
	0.025403	103.84	113.54	0.000508	104.83	100.48
	0.008468	107.07	98.59	0.000169	114.49	88.89
	0.0001	103.03	96.97	1e-06	99.52	100.48
